# Supplementary material for: Efficacy of a chitosan tampon in the loop electrosurgical excision procedure: A prospective randomized controlled study
Source: Sci Rep. 2020 Apr 7;10:6017. doi: 10.1038/s41598-020-62965-1 (PMC7138841; doi:10.1038/s41598-020-62965-1)
Supplement: Supplementary file 2 — Supplementary Dataset 1. [file 41598_2020_62965_MOESM2_ESM.xlsx]

## Sheet: ♣♣
no	age	age s	age s2	group	Hemoblock s	opeation	POD 1	POD 2	POD 3	POD 4	POD 5	POD 6	POD 7	POD 8	POD 9	POD 10	POD 11	POD 12	POD 13	POD 14	total bleeding	Q(1)	Q(2)	Q(3)	Q(4)	Q(5)	Sum Q	healing	preop Dx	dx s	post op Dx	dx s2	LMP	transverse d	vertical d	size	size s	thickness	depth s
1	41	0	0	1	1	1	1	1	1	1	1	1	1	5	5	5	5	1	1	1	31	1	1	1	1	2	6	0	HSIL	1	cervical cancer	1	0	2.5	2.1	5.25	1	2	1
2	54	1	1	2	0	1	1	5	5	5	5	5	5	5	5	5	5	5	5	1	63	1	2	1	1	3	8	0	HSIL	1	CIS	1	1	2.3	2	4.6	1	1.7	1
3	40	0	0	1	1	1	1	1	1	0	0	0	0	0	0	0	0	0	0	0	4	1	2	1	1	2	7	0	HSIL	1	CIS	1	0	2.7	1.8	4.86	1	0.9	0
4	51	1	1	2	0	1	1	1	1	5	5	5	5	5	5	5	5	5	5	5	59	2	2	2	1	3	10	1	SCC	1	microinvasive	1	1	3.2	2	6.4	1	0.5	0
5	48	0	1	1	1	0	0	0	0	0	0	0	0	1	1	0	0	0	0	0	2	1	1	1	1	1	5	0	HSIL	1	CIS	1	0	1.9	1.6	3.04	0	1	0
6	38	0	0	1	1	1	1	1	1	5	5	5	5	5	5	1	1	1	1	1	39	1	2	1	1	2	7	0	HSIL	1	CIS	1	0	2.2	2	4.4	1	1.7	1
7	26	0	0	2	0	5	5	5	1	1	1	1	1	5	20	20	20	20	20	5	130	1	2	1	1	2	7	0	HSIL	1	CIS	1	0	4.3	1.8	7.74	1	0.6	0
8	47	0	1	2	0	5	5	5	5	1	1	1	5	5	5	1	5	1	1	1	47	1	1	1	1	2	6	1	LSIL	0	LSIL	0	1	1.5	1.4	2.1	0	1.3	1
9	40	0	0	2	0	1	1	1	1	1	1	5	20	5	5	5	1	1	1	1	50	2	3	3	3	4	15	0	CIS	1	CIS	1	0	2.4	2.2	5.28	1	1.4	1
10	46	0	1	1	1	1	5	5	5	5	5	5	20	1	1	1	1	1	1	1	58	1	4	1	1	1	8	0	ASCUS	0	LSIL	0	0	3.2	1.7	5.44	1	1.3	1
11	44	0	0	1	1	1	0	0	0	0	0	0	0	0	0	0	0	0	0	0	1	1	2	1	1	2	7	1	CIS	1	CIS	1	0	2.7	2	5.4	1	0.8	0
12	46	0	1	2	0	1	1	5	5	5	5	5	5	1	1	1	1	1	1	1	39	3	1	1	1	2	8	1	HSIL	1	CIS	1	0	2.1	1.7	3.57	0	1.6	1
13	40	0	0	1	1	1	1	1	1	1	1	1	1	1	1	1	1	1	1	1	15	2	2	2	1	1	8	0	HSIL	1	LSIL	0	0	2.2	1.4	3.08	0	0.4	0
14	44	0	0	1	1	20	1	1	0	0	0	0	0	0	0	0	0	0	0	0	22	2	2	1	1	1	7	0	HSIL	1	microinvasive	1	0	2.1	1.8	3.78	0	1.3	1
15	48	0	1	2	0	1	1	1	5	5	5	5	5	5	5	5	1	1	1	1	47	2	2	1	1	2	8	0	HSIL	1	CIS	1	0	2.2	1.7	3.74	0	2	1
16	53	1	1	1	1	0	0	0	0	0	0	0	0	1	1	1	1	1	1	1	7	1	2	1	1	1	6	0	HSIL	1	microinvasive	1	1	2.8	1.9	5.32	1	1.8	1
17	50	1	1	1	1	1	1	1	1	1	1	1	1	5	5	1	1	1	1	1	23	2	2	1	1	3	9	0	HSIL	1	CIS	1	1	2.1	2	4.2	1	1.9	1
18	50	1	1	2	0	1	1	5	5	5	5	5	5	5	5	5	1	1	1	1	51	2	3	3	2	3	13	1	CIS	1	CIS	1	0	1.9	1.8	3.42	0	1.2	1
19	42	0	0	2	0	5	5	5	5	5	1	1	1	1	1	1	1	1	1	1	35	1	2	2	2	2	9	0	HSIL	1	microinvasive	1	0	2.5	2.2	5.5	1	2.2	1
20	36	0	0	2	0	1	1	1	1	1	1	1	1	1	1	1	1	1	1	1	15	2	2	1	1	1	7	0	HSIL	1	CIS	1	0	2.5	1.8	4.5	1	1.7	1
21	44	0	0	2	0	1	1	1	1	1	1	0	0	0	0	0	0	0	0	0	6	1	3	2	2	2	10	1	CIS	1	CIS	1	0	2.2	1.9	4.18	1	1.4	1
22	39	0	0	1	1	0	0	0	0	0	0	0	0	0	0	0	0	0	0	0	0	1	1	1	1	2	6	0	ASC-H	0	CIS	1	0	1.7	1.4	2.38	0	1.1	1
23	40	0	0	1	1	0	0	0	0	0	1	1	1	1	1	0	0	0	0	0	5	1	2	1	1	1	6	0	HSIL	1	CIS	1	0	2.8	1.9	5.32	1	1.8	1
24	35	0	0	1	1	0	0	0	0	0	0	0	0	0	0	1	20	1	1	1	24	2	4	2	2	2	12	0	HSIL	1	CIS	1	0	2.2	1.8	3.96	0	0.7	0
25	38	0	0	1	1	1	1	5	5	5	5	5	5	5	5	5	5	5	5	5	67	1	1	1	1	1	5	0	HSIL	1	HSIL	1	0	2.3	2.1	4.83	1	1.4	1
26	54	1	1	2	0	0	0	0	0	0	0	0	0	5	5	1	1	0	0	0	12	2	2	1	1	1	7	0	LSIL	0	LSIL	0	1	2.1	1.4	2.94	0	1.4	1
27	24	0	0	1	1	1	1	1	1	1	1	1	1	1	1	1	1	1	1	1	15	1	2	1	1	1	6	0	HSIL	1	CIS	1	0	3.2	1.2	3.84	0	0.3	0
28	44	0	0	1	1	20	1	1	1	5	5	5	5	5	5	1	0	0	0	0	54	4	1	3	3	4	15	0	CIS	1	CIS	1	0	3.5	2.5	8.75	1	2.6	1
29	47	0	1	2	0	5	5	1	1	5	5	1	1	0	0	0	0	0	0	0	24	2	2	2	2	3	11	0	HSIL	1	HSIL	1	0	2.4	2.3	5.52	1	1.5	1
30	40	0	0	2	0	5	5	5	5	5	1	1	1	1	1	1	1	5	5	1	43	2	2	3	3	2	12	0	HSIL	1	microinvasive	1	0	3.2	2.2	7.04	1	2	1
31	48	0	1	2	0	1	1	1	1	1	1	1	1	1	1	1	1	1	0	0	13	1	1	1	1	2	6	0	CIS	1	no residual	0	0	2.6	2.4	6.24	1	1.5	1
32	40	0	0	2	0	1	1	5	5	5	5	5	5	5	5	5	5	5	0	0	57	1	4	1	1	1	8	1	HSIL	1	CIS	1	0	2.3	2.1	4.83	1	2.1	1
33	56	1	1	2	0	5	1	1	1	1	5	5	5	0	0	0	0	0	0	0	24	1	2	2	2	2	9	0	HSIL	1	HSIL	1	1	1.6	1.2	1.92	0	1	0
34	40	0	0	1	1	1	1	1	1	1	5	5	5	5	5	5	1	1	1	1	39	1	1	1	1	1	5	0	CIS	1	CIS	1	0	1.9	1	1.9	0	0.4	0
35	41	0	0	2	0	1	1	1	1	1	1	1	1	0	0	0	0	0	0	0	8	2	3	3	3	3	14	1	CIS	1	CIS	1	0	2.5	2	5	1	1.7	1
36	57	1	1	2	0	1	1	1	5	5	5	5	5	1	1	0	0	0	0	0	30	1	3	2	1	3	10	0	CIS	1	CIS	1	1	2.2	2	4.4	1	1.3	1
37	43	0	0	2	0	0	0	0	1	1	1	1	5	5	5	1	1	1	1	1	24	1	2	1	1	2	7	0	HSIL	1	LSIL	0	0	2.4	2	4.8	1	1.7	1
38	49	0	1	1	1	0	1	1	1	1	1	1	1	0	0	0	0	0	0	0	7	2	2	2	2	2	10	0	HSIL	1	CIS	1	0	2.5	1.9	4.75	1	1.9	1
39	35	0	0	1	1	1	1	0	0	0	0	0	0	1	1	5	5	5	1	5	25	2	3	1	1	1	8	0	HSIL	1	LSIL	0	0	2.3	1.6	3.68	0	0.4	0
40	56	1	1	2	0	5	5	5	5	5	5	5	5	1	1	1	1	1	1	1	47	2	2	2	3	2	11	0	HSIL	1	CIS	1	1	1.9	1.9	3.61	0	1.7	1
41	64	1	1	1	1	1	1	1	1	1	5	5	1	1	1	1	1	1	1	1	23	1	2	1	1	1	6	0	HSIL	1	CIS	1	1	2.4	2	4.8	1	1	0
42	34	0	0	1	1	1	1	1	1	1	1	1	1	1	1	1	1	1	5	0	18	1	2	1	1	2	7	0	HSIL	1	LSIL	0	0	2.2	1.3	2.86	0	0.3	0
43	37	0	0	1	1	5	5	5	0	0	0	0	0	1	1	0	0	0	0	0	17	1	1	1	1	2	6	0	HSIL	1	microinvasive	1	0	2.4	1.7	4.08	1	1.5	1
44	52	1	1	2	0	5	5	5	5	5	1	1	1	1	1	1	1	1	1	1	35	2	3	2	1	2	10	1	HSIL	1	HSIL	1	1	2.7	2	5.4	1	0.9	0
45	61	1	1	2	0	1	1	1	1	5	5	5	5	1	1	1	1	1	5	5	39	1	3	1	1	1	7	1	LSIL	0	LSIL	0	1	1.9	1.8	3.42	0	1.3	1
46	70	1	1	1	1	1	1	1	1	1	1	1	1	5	5	5	0	1	1	1	26	1	1	2	1	1	6	1	HSIL	1	CIS	1	1	1.4	1.4	1.96	0	1.3	1
47	33	0	0	2	0	1	1	1	1	1	1	1	5	5	5	5	5	5	1	1	39	1	1	1	1	2	6	0	HSIL	1	CIS	1	0	1.7	1.7	2.89	0	1.3	1
48	38	0	0	2	0	1	1	1	1	1	1	1	1	1	1	1	1	1	1	1	15	1	1	1	1	1	5	0	CIS	1	CIS	1	0	5.2	2	10.4	1	0.5	0
49	47	0	1	2	0	5	5	5	1	1	1	1	1	1	1	1	1	1	1	1	27	1	1	1	1	3	7	1	HSIL	1	CIS	1	0	2.8	1.9	5.32	1	1.8	1
50	43	0	0	2	0	1	1	0	0	0	0	0	0	5	5	5	20	20	20	20	97	1	1	1	1	2	6	0	CIS	1	CIS	1	0	1.9	1.2	2.28	0	0.6	0
51	26	0	0	1	1	5	5	1	1	1	1	1	1	1	1	1	1	1	1	1	23	1	3	1	1	4	10	0	HSIL	1	HSIL	1	0	1.8	1.6	2.88	0	1.3	1
52	49	0	1	1	1	1	1	1	1	1	1	1	1	1	1	1	1	1	1	1	15	1	1	1	1	1	5	0	CIS	1	CIS	1	0	2	1.9	3.8	0	0.4	0
53	54	1	1	1	1	1	1	1	0	0	0	0	0	0	0	0	0	0	0	0	3	1	1	1	1	2	6	1	HSIL	1	CIS	1	1	1.9	1.2	2.28	0	0.7	0
55	55	1	1	1	1	0	0	0	0	0	5	5	5	1	1	1	0	0	0	0	18	1	1	1	1	2	6	0	HSIL	1	CIS	1	1	1.8	1.9	3.42	0	0.7	0
56	55	1	1	1	1	0	0	0	0	0	0	0	0	1	1	1	1	1	1	1	7	1	1	1	1	1	5	0	HSIL	1	CIS	1	1	2.4	1.8	4.32	1	1.8	1
57	28	0	0	1	1	5	5	5	1	1	1	1	1	1	1	1	1	1	1	1	27	1	2	1	1	1	6	0	HSIL	1	CIS	1	0	3.6	1.2	4.32	1	0.4	0
58	55	1	1	2	0	5	5	5	5	1	1	1	1	1	1	1	1	1	1	1	31	1	1	1	1	2	6	0	HSIL	1	invasive cx ca	1	1	2.2	1.8	3.96	0	0.5	0
59	45	0	0	2	0	1	1	1	1	5	5	1	0	0	0	0	0	0	0	0	15	1	2	2	2	1	8	0	HSIL	1	CIS	1	0	2	1.5	3	0	0.3	0
60	50	1	1	2	0	20	20	20	5	5	0	0	0	1	1	0	0	0	0	0	72	3	1	2	2	4	12	1	CIS	1	invasive cx ca	1	0	2.7	2.1	5.67	1	1.1	1
61	38	0	0	2	0	20	5	1	5	20	5	5	0	0	0	1	0	0	0	0	62	1	2	1	1	2	7	1	HSIL	1	CIS	1	0	2	2	4	0	0.8	0

## Sheet: Experimental group
No	Chart no	name	Dr	Date	Diagnosis	Name of procedure	F/U1	F/U2	F/U3	HPV
1	7139159	이수남	정근오	17.12.05	HSIL	LEEP	17.12.18	18.01.04
2	7076644	임경미	정근오	17.12.22	HSIL	LEEP	18.01.04	18.01.18	18.05.14	negative				완료
3	7139968	박진애	이윤희	18.01.09	CIS	LEEP								탈락
4	7019328	문성혜	이윤희	18.01.09	HSIL	LEEP	18.01.19	18.02.02	18.07.11	negative
5	7107211	박수현	정근오	18.01.19	CIS	LEEP	18.01.29	18.02.12	18.07.09	negative
6	7061002	이숙희	정근오	18.02.06	LSIL	LEEP	18.02.12	18.02.26	18.08.27	16
7	7142431	김주연	이윤희	18.02.06	CIN2	LEEP rec	18.02.21	18.03.07
8	7080003	백경자	정근오	18.02.20	HSIL	LEEP	18.03.08	18.03.19
9	7041459	이수정	이윤희	18.02.13	HSIL	LEEP	18.02.23	18.03.09	18.07.11	negative
10	7007411	이윤희	이윤희	18.02.06	CIS	LEEP	18.02.14	18.02.28	18.05.30	negative
11	7143305	최문자	정근오	18.02.13	HSIL	LEEP	18.02.26	18.03.12	18.08.27	negative
12	7143470	윤미영	이윤희	18.03.20	CIN2	LEEP	18.04.04	18.04.18	18.09.19	negative
13	7144053	박화선	이윤희	18.03.13	HSIL	LEEP rec	18.03.28	18.04.11	18.05.09	negative
14	7144958	문희영	이윤희	18.03.20	CIN3	LEEP	18.04.04	18.04.18	18.08.01	16
15	2158323	김희원	정근오	18.04.06	HSIL	LEEP	18.04.23	18.05.10	18.09.06	negative
16	7145447	류현숙	정근오	18.04.13	CIS	LEEP	18.04.23	18.05.10
17	7144031	최지연	정근오	18.03.20	HSIL	LEEP	18.04.02	18.04.16	18.09.20	negative
18	7146613	문상순	이윤희	18.04.17	CIS	LEEP	18.05.02	18.05.30	18.08.01	negative
19	7069429	우명숙	정근오	18.05.11	HSIL	LEEP	18.05.24	18.06.07
20	7149118	정성숙	정근오	18.05.08	cx ca	LEEP	18.05.21	18.06.04
21	7148778	조선미	이윤희	18.05.04	HSIL	LEEP rec	18.05.25	18.06.15
22	7148866	김진자	이윤희	18.07.17	CIS	LEEP	18.07.27	18.08.10
23	7151015	박은정	정근오	18.06.15	HSIL	LEEP	18.06.28	18.07.12
24	3000606	박정숙	이윤희	18.06.05	HSIL	LEEP rec	18.06.20	18.07.18
25	7151309	이루리	이윤희	18.06.12	cin2	LEEP rec	18.06.27	18.07.11
26	3305380	김무순	이윤희	18.06.26	HSIL	LEEP	18.07.11	18.07.25
27	7153949	이슬	정근오	18.07.13	HSIL	LEEP	18.07.26	18.08.09
28	7153455	김정숙	이윤희	18.07.17	HSIL	LEEP	18.07.27	18.08.10
29	2145268	오태연	이윤희	18.07.24	HSIL	LEEP rec	18.08.03	18.08.17
30	2369284	남윤경	이윤희	18.07.24	HSIL	LEEP	18.08.03	18.08.17
31	7147767	이도연	이윤희	18.07.31	CIN2	LEEP	18.08.22	18.09.05
32	7155883	홍다겸	정근오	18.08.17	HSIL	LEEP	18.08.30	18.09.13

## Sheet:  control group
No	Chart no	name	Dr	Date	Diagnosis	Name of procedure	F/U1	F/U2
1	7139361	박혜영	정근오	17.12.12	HSIL	LEEP	17.12.21	18.01.04
2	2502515	김미정	이윤희	18.01.02	HSIL	LEEP	18.01.12	18.01.26
3	7139629	전영애	정근오	18.01.19	HSIL	LEEP	18.02.01	18.02.19
4	7036241	한갑정	정근오	18.01.26	LSIL	rec LEEP	18.02.05	18.02.19
5	7141792	김수민	정근오	18.02.06	CIS	LEEP	18.02.12	18.02.26	* 18.02.13 ER 내원: vaginal bleeding
6	7141608	강경희	이윤희	18.02.06	HSIL	LEEP	18.02.14	18.02.28
7	7142754	이옥녀	정근오	18.02.13	HSIL	LEEP	18.02.26	18.03.12
8	7143806	이미하	정근오	18.03.02	HSIL	LEEP	18.03.19	18.04.02
9	7144367	김옥삼	이윤희	18.03.06	HSIL	LEEP	18.03.21	18.04.04
10	7143460	김성숙	이윤희	18.02.27	CIS	rec LEEP	18.03.09	18.03.21
11	7097629	전순남	정근오	18.03.30	LSIL	LEEP	18.04.16	18.05.14
12	7145112	김문정	정근오	18.03.09	HSIL	LEEP	18.03.19	18.04.02
13	7145919	임향숙	정근오	18.04.06	CIS	LEEP	18.04.23	18.05.10
14	1467463	신민향	정근오	18.04.06	HSIL	LEEP	18.04.23	18.05.03
15	7145739	황희선	정근오	18.04.20	HSIL	LEEP	18.04.30	18.05.21
16	2145249	편미애	정근오	18.04.17	HSIL	LEEP	18.04.30	18.05.14
17	1428409	정유경	정근오	18.04.13	HSIL	LEEP	18.04.23	18.05.10
18	7147542	김양희	정근오	18.05.04	CIS	LEEP	18.05.17	18.05.31
19	3123843	김민정	정근오	18.05.08	HSIL	LEEP	18.05.21	18.06.04
20	3176547	노순이	정근오	18.05.04	cx ca	LEEP	18.05.17	18.05.31
21	7149535	박귀순	정근오	18.05.18	HSIL	LEEP	18.06.04	18.06.18
22	7045145	구재순	정근오	18.06.22	LSIL	LEEP	18.07.05	18.07.19
23	1121464	김태련	정근오	18.06.19	HSIL	LEEP	18.07.02	18.07.16
24	1284619	김경희	정근오	18.07.06	HSIL	LEEP	18.07.19	18.08.09
25	7152382	도경민	정근오	18.07.03	CIS	LEEP	18.07.16	18.07.30
26	7153408	정은채	정근오	18.06.29	HSIL	LEEP	18.07.12	18.07.30
27	1412916	손수경	이윤희	18.07.10	CIS	LEEP rec	18.07.25	18.08.08
28	1553484	이경아	이윤희	18.08.21	HSIL	LEEP	18.09.07	18.09.21
29	7157263	강현옥	정근오	18.08.21	HSIL	LEEP	18.09.03	18.09.17
30	3373860	이정은	정근오	18.09.18	HSIL	rec LEEP			18.08.21 medication+인해 LEEP(-)
31	7158375	송경순	정근오	18.09.04	CIS	LEEP	18.09.17	18.10.08	* 18.09.05 ER 내원: vaginal bleeding
32	7158888	최정아	정근오	18.09.07	CIS	LEEP	18.09.17	18.10.08

## Sheet: tampon
	11개 中
		1	11월 10일	o
		2	2017-11-15	y
		4	2017-11-28	o
		4	2017-12-04	o
		11
		4	12월 21일	김종미샘
		6	12월 22일	김민경샘
		10	2018-02-13	y
		10	2018-02-13	o
